# Supplementary material for: The Role of Lurasidone in Managing Depressive Symptoms in People with Schizophrenia: A Review
Source: Brain Sci. 2024 Feb 28;14(3):225. doi: 10.3390/brainsci14030225 (PMC10968750; doi:10.3390/brainsci14030225)
Supplement: Supplementary file 1 [file brainsci-14-00225-s001.zip]

Archive with 1 entries (1 files):
- brainsci-2886296-supplementary.pdf
